# Supplementary material for: Protective Effect of Astragaloside IV against Cadmium-Induced Damage on Mouse Renal Podocytes (MPC5)
Source: Molecules. 2023 Jun 21;28(13):4897. doi: 10.3390/molecules28134897 (PMC10343813; doi:10.3390/molecules28134897)
Supplement: Supplementary file 1 [file molecules-28-04897-s001.zip]

Archive with 1 entries (1 files):
- molecules-2430985-supplementary.pdf
